# Supplementary material for: Locomotory Profile, Heart Rate Variability, and Blood Parameters Reveal Adaptive Responses in Endurance Horses Trained on Deep Sand
Source: Vet Sci. 2025 Oct 23;12(11):1028. doi: 10.3390/vetsci12111028 (PMC12656824; doi:10.3390/vetsci12111028)
Supplement: Supplementary file 1 [file vetsci-12-01028-s001.zip]

Archive with 1 entries (1 files):
- vetsci-3900528-supplementary.pdf
